# Supplementary material for: Relationship between COVID-19 and “three inflammations and one deafness”: a systematic review and meta-analysis
Source: Front Immunol. 2026 Feb 24;17:1690788. doi: 10.3389/fimmu.2026.1690788 (PMC12971667; doi:10.3389/fimmu.2026.1690788)
Supplement: Supplementary file 1 [file DataSheet1.zip]

Archive with 7 entries (3 files):
- Supplementary File/
- Supplementary File/cochrane/
- Supplementary File/cochrane/20240725_search_manager_search.txt
- Supplementary File/embase/
- Supplementary File/embase/queries.txt
- Supplementary File/pubmed/
- Supplementary File/pubmed/PubMedSearchHistory.csv
