# Supplementary material for: Relationship between COVID-19 and “three inflammations and one deafness”: a systematic review and meta-analysis
Source: Front Immunol. 2026 Feb 24;17:1690788. doi: 10.3389/fimmu.2026.1690788 (PMC12971667; doi:10.3389/fimmu.2026.1690788)
Supplement: Supplementary file 1 [file DataSheet1.zip › Supplementary File/cochrane/20240725_search_manager_search.txt]

Search Name:	2024.7.25
Date Run:	25/07/2024 16:57:36
Comment:	

ID	Search	Hits
#1	MeSH descriptor: [COVID-19] explode all trees	7924
#2	(COVID 19 or 2019 nCoV Infection or 2019 nCoV Infections or Infection, 2019 nCoV or SARS-CoV-2 Infection or Infection, SARS-CoV-2 or SARS CoV 2 Infection or SARS-CoV-2 Infections or 2019 Novel Coronavirus Disease or 2019 Novel Coronavirus Infection or COVID-19 Virus Infection or COVID 19 Virus Infection or COVID-19 Virus Infections or Infection, COVID-19 Virus or Virus Infection, COVID-19 or COVID19 or Coronavirus Disease 2019 or Disease 2019, Coronavirus or Coronavirus Disease-19 or Coronavirus Disease 19 or Severe Acute Respiratory Syndrome Coronavirus 2 Infection or COVID-19 Virus Disease or COVID 19 Virus Disease or COVID-19 Virus Diseases or Disease, COVID-19 Virus or Virus Disease, COVID-19 or SARS Coronavirus 2 Infection or 2019 nCoV Disease or 2019 nCoV Diseases or Disease, 2019 nCoV or COVID-19 Pandemic or COVID 19 Pandemic or Pandemic, COVID-19 or COVID-19 Pandemics):ti,ab,kw (Word variations have been searched)	21328
#3	#1 or #2	21328
#4	MeSH descriptor: [Rhinitis] explode all trees	5081
#5	(Rhinitides or Nasal Catarrh or Catarrh, Nasal or Catarrhs, Nasal or Nasal Catarrhs):ti,ab,kw (Word variations have been searched)	13
#6	#4 or #5	5092
#7	MeSH descriptor: [Pharyngitis] explode all trees	1676
#8	(Pharyngitides or Sore Throat or Sore Throats or Throat, Sore):ti,ab,kw (Word variations have been searched)	4756
#9	#7 or #8	5697
#10	MeSH descriptor: [Otitis Media] explode all trees	1469
#11	(Middle Ear Inflammation or Inflammation, Middle Ear):ti,ab,kw (Word variations have been searched)	146
#12	#10 or #11	1573
#13	MeSH descriptor: [Tinnitus] explode all trees	926
#14	(Ringing-Buzzing-Tinnitus or Ringing Buzzing Tinnitus or Tinnitus, Tensor Palatini Induced or Tensor Palatini Induced Tinnitus or Tinnitus, Tensor Tympani Induced or Tensor Tympani Induced Tinnitus or Pulsatile Tinnitus or Tinnitus, Pulsatile or Tinnitus, Spontaneous Oto-Acoustic Emission or Tinnitus, Spontaneous Oto Acoustic Emission or Spontaneous Oto-Acoustic Emission Tinnitus or Spontaneous Oto Acoustic Emission Tinnitus or Tinnitus, Clicking or Clicking Tinnitus or Tinnitus, Leudet or Leudet Tinnitus or Tinnitus, Leudet's or Leudet's Tinnitus or Tinnitus, Leudets or Tinnitus, Noise Induced or Induced Tinnitus, Noise or Noise Induced Tinnitus or Tinnitus, Objective or Objective Tinnitus or Tinnitus, Subjective or Subjective Tinnitus or Tinnitus of Vascular origin or Vascular origin Tinnitus or Tinnitus, Vascular origin):ti,ab,kw (Word variations have been searched)	1066
#15	#13 or #14	1525
#16	MeSH descriptor: [Deafness] explode all trees	484
#17	(Hearing Loss, Complete or Complete Hearing Loss or Hearing Loss, Extreme or Extreme Hearing Loss or Prelingual Deafness or Deafness, Prelingual or Deafness, Acquired or Acquired Deafness or Deafness Permanent or Permanent, Deafness or Permanents, Deafness or Hearing Loss Permanent or Permanent, Hearing Loss or Deaf Mutism or Deaf-Mutism):ti,ab,kw (Word variations have been searched)	427
#18	#16 or #17	867
#19	#6 or #9 or #12 or #15 or #18	14505
#20	#3 and #19	428
