# Supplementary material for: Relationship between COVID-19 and “three inflammations and one deafness”: a systematic review and meta-analysis
Source: Front Immunol. 2026 Feb 24;17:1690788. doi: 10.3389/fimmu.2026.1690788 (PMC12971667; doi:10.3389/fimmu.2026.1690788)
Supplement: Supplementary file 1 [file DataSheet1.zip › Supplementary File/embase/queries.txt]

Embase
Session Results
.......................................................
No.  Query Results                                          Results  Date       
#21. #3 AND #19 AND #20                                       4,736  25 Jul 2024
#20. 'clinical article'/exp OR 'controlled study'/exp    19,258,849  25 Jul 2024
     OR 'major clinical study'/exp OR 'prospective 
     study'/exp OR 'cohort analysis'/exp OR 
     'cohort':ti,ab OR 'compared':ti,ab OR 
     'groups':ti,ab OR 'case control':ti,ab OR 
     'multivariate':ti,ab
#19. #6 OR #9 OR #12 OR #15 OR #18                          381,988  25 Jul 2024
#18. #16 OR #17                                             159,751  25 Jul 2024
#17. 'hearing loss, complete':ab,ti OR 'complete              1,806  25 Jul 2024
     hearing loss':ab,ti OR 'hearing loss, 
     extreme':ab,ti OR 'extreme hearing loss':ab,ti OR 
     'prelingual deafness':ab,ti OR 'deafness, 
     prelingual':ab,ti OR 'deafness, acquired':ab,ti 
     OR 'acquired deafness':ab,ti OR 'deafness 
     permanent':ab,ti OR 'permanent, deafness':ab,ti 
     OR 'permanents, deafness':ab,ti OR 'hearing loss 
     permanent':ab,ti OR 'permanent, hearing 
     loss':ab,ti OR 'deaf mutism':ab,ti
#16. 'deafness'/exp OR deafness                             159,482  25 Jul 2024
#15. #13 OR #14                                              31,104  25 Jul 2024
#14. 'ringing buzzing tinnitus':ab,ti OR 'tinnitus,           2,683  25 Jul 2024
     tensor palatini induced':ab,ti OR 'tensor 
     palatini induced tinnitus':ab,ti OR 'tinnitus, 
     tensor tympani induced':ab,ti OR 'tensor tympani 
     induced tinnitus':ab,ti OR 'pulsatile 
     tinnitus':ab,ti OR 'tinnitus, pulsatile':ab,ti OR 
     'tinnitus, spontaneous oto-acoustic 
     emission':ab,ti OR 'tinnitus, spontaneous oto 
     acoustic emission':ab,ti OR 'spontaneous 
     oto-acoustic emission tinnitus':ab,ti OR 
     'spontaneous oto acoustic emission 
     tinnitus':ab,ti OR 'tinnitus, clicking':ab,ti OR 
     'clicking tinnitus':ab,ti OR 'tinnitus, 
     leudet':ab,ti OR 'leudet tinnitus':ab,ti OR 
     'leudets tinnitus':ab,ti OR 'tinnitus, 
     leudets':ab,ti OR 'tinnitus, noise induced':ab,ti 
     OR 'induced tinnitus, noise':ab,ti OR 'noise 
     induced tinnitus':ab,ti OR 'tinnitus, 
     objective':ab,ti OR 'objective tinnitus':ab,ti OR 
     'tinnitus, subjective':ab,ti OR 'subjective 
     tinnitus':ab,ti OR 'tinnitus of vascular 
     origin':ab,ti OR 'vascular origin tinnitus':ab,ti 
     OR 'tinnitus, vascular origin':ab,ti
#13. 'tinnitus'/exp OR tinnitus                              31,104  25 Jul 2024
#12. #10 OR #11                                              49,572  25 Jul 2024
#11. 'middle ear inflammation':ab,ti OR 'inflammation,          309  25 Jul 2024
     middle ear':ab,ti
#10. 'otitis media'/exp OR 'otitis media' OR                 49,522  25 Jul 2024
     (('otitis'/exp OR otitis) AND ('media'/exp OR 
     media))
#9.  #7 OR #8                                                53,358  25 Jul 2024
#8.  pharyngitides:ab,ti OR 'sore throat':ab,ti OR           12,205  25 Jul 2024
     'sore throats':ab,ti OR 'throat, sore':ab,ti
#7.  'pharyngitis'/exp OR pharyngitis                        43,227  25 Jul 2024
#6.  #4 OR #5                                               133,387  25 Jul 2024
#5.  rhinitides:ab,ti OR 'nasal catarrh':ab,ti OR                94  25 Jul 2024
     'catarrh, nasal':ab,ti OR 'catarrhs, nasal':ab,ti 
     OR 'nasal catarrhs':ab,ti
#4.  'rhinitis'/exp OR rhinitis                             133,326  25 Jul 2024
#3.  #1 OR #2                                               500,434  25 Jul 2024
#2.  'covid 19':ab,ti OR '2019-ncov infection':ab,ti        431,362  25 Jul 2024
     OR '2019 ncov infection':ab,ti OR '2019-ncov 
     infections':ab,ti OR 'infection, 2019-ncov':ab,ti 
     OR 'sars-cov-2 infection':ab,ti OR 'infection, 
     sars-cov-2':ab,ti OR 'sars cov 2 infection':ab,ti 
     OR 'sars-cov-2 infections':ab,ti OR '2019 novel 
     coronavirus disease':ab,ti OR '2019 novel 
     coronavirus infection':ab,ti OR 'covid-19 virus 
     infection':ab,ti OR 'covid 19 virus 
     infection':ab,ti OR 'covid-19 virus 
     infections':ab,ti OR 'infection, covid-19 
     virus':ab,ti OR 'virus infection, covid-19':ab,ti 
     OR covid19:ab,ti OR 'coronavirus disease 
     2019':ab,ti OR 'disease 2019, coronavirus':ab,ti 
     OR 'coronavirus disease-19':ab,ti OR 'coronavirus 
     disease 19':ab,ti OR 'severe acute respiratory 
     syndrome coronavirus 2 infection':ab,ti OR 
     'covid-19 virus disease':ab,ti OR 'covid 19 virus 
     disease':ab,ti OR 'covid-19 virus diseases':ab,ti 
     OR 'disease, covid-19 virus':ab,ti OR 'virus 
     disease, covid-19':ab,ti OR 'sars coronavirus 2 
     infection':ab,ti OR '2019-ncov disease':ab,ti OR 
     '2019 ncov disease':ab,ti OR '2019-ncov 
     diseases':ab,ti OR 'disease, 2019-ncov':ab,ti OR 
     'covid-19 pandemic':ab,ti OR 'covid 19 
     pandemic':ab,ti OR 'pandemic, covid-19':ab,ti OR 
     'covid-19 pandemics':ab,ti
#1.  'covid 19'/exp OR 'covid 19'                           497,217  25 Jul 2024
.......................................................
