# Supplementary material for: Relationship between COVID-19 and “three inflammations and one deafness”: a systematic review and meta-analysis
Source: Front Immunol. 2026 Feb 24;17:1690788. doi: 10.3389/fimmu.2026.1690788 (PMC12971667; doi:10.3389/fimmu.2026.1690788)
Supplement: Supplementary file 1 [file DataSheet1.zip › Supplementary File/pubmed/PubMedSearchHistory.csv]

Search number	Query	Sort By	Filters	Search Details	Results	Time
1	((("COVID-19"[Mesh]) OR (COVID 19[Title/Abstract] OR 2019-nCoV Infection[Title/Abstract] OR 2019 nCoV Infection[Title/Abstract] OR 2019-nCoV Infections[Title/Abstract] OR Infection, 2019-nCoV[Title/Abstract] OR SARS-CoV-2 Infection[Title/Abstract] OR Infection, SARS-CoV-2[Title/Abstract] OR SARS CoV 2 Infection[Title/Abstract] OR SARS-CoV-2 Infections[Title/Abstract] OR 2019 Novel Coronavirus Dis…	Most Recent		("COVID-19"[MeSH Terms] OR ("COVID-19"[Title/Abstract] OR "2019 ncov infection"[Title/Abstract] OR "2019 ncov infection"[Title/Abstract] OR "2019 ncov infections"[Title/Abstract] OR "infection 2019 ncov"[Title/Abstract] OR "sars cov 2 infection"[Title/Abstract] OR "infection sars cov 2"[Title/Abstract] OR "sars cov 2 infection"[Title/Abstract] OR "sars cov 2 infections"[Title/Abstract] OR "2019 n…	786	6:44:44
